# Supplementary material for: Use of Cyanobacterium Spirulina (Arthrospira platensis) in Buffalo Feeding: Effect on Mozzarella Cheese Quality
Source: Foods. 2023 Nov 11;12(22):4095. doi: 10.3390/foods12224095 (PMC10670054; doi:10.3390/foods12224095)
Supplement: Supplementary file 1 [file foods-12-04095-s001.zip]

Archive with 1 entries (1 files):
- foods-2695218-supplementary.pdf
